# Supplementary material for: Digital Motion Graphics and Animated Media in Health Communication: A Systematic Review of Strategies for Sexual Health Messaging
Source: Healthcare (Basel). 2025 Nov 13;13(22):2895. doi: 10.3390/healthcare13222895 (PMC12652658; doi:10.3390/healthcare13222895)
Supplement: Supplementary file 1 [file healthcare-13-02895-s001.zip]

Archive with 1 entries (1 files):
- healthcare-3914677-supplementary.pdf
